# Supplementary material for: Regional specialization of movement encoding across the primate sensorimotor cortex
Source: Nat Commun. 2025 Jul 1;16:5729. doi: 10.1038/s41467-025-61172-8 (PMC12216890; doi:10.1038/s41467-025-61172-8)
Supplement: Supplementary file 4 — Source Data [file 41467_2025_61172_MOESM4_ESM.xlsx]

## Sheet: Figure 2d
Mk-Ek						Mk-Nt
Step height						Step height
corridor	ladder	stairs	obstables	treadmill		corridor	ladder	stairs	obstables	treadmill
6.52	9.13	49.65	15.55	6.94		7.54	3.87	23.22	15.48	4.4
6.65	4.34	10.45	23.35	7.1		5.67	4.24	31.32	21.26	3.64
11.15	4.54	17.82	22.48	7.49		6.74	3.23	13.32	15.78	3.33
6.61	9.17	32.41	16.02	6.45		7.05	3.49	22.6	21.18	2.9
6.17	8.65	16.16	32.14	9.13		7.07	3.5	35.6	18.39	2.69
6.36	5.89	19.38	10.13	6.97		7.32	2.77	31.99	14.47	3.46
7.46	6.75	43.21	33.1	6.92		7.66	2.77	34.13	15.44	4.24
6.86	10.22	17.88	22.48	6.76		6.29	3.1	32.91	15.28	3.48
7.13	6.79	30	12.16	7.07		6.86	3.8	14.3	15.68	3.99
4.27	5.75	13.84	17.15	6.82		6.64	5.45	20.07	15.49	3.89
10.27		42.59	36.41	6.88		6.11	2.84	31.81		3.29
		18.33		7.27		5.9	4.65	13.81		4.3
				5.37		6.61	3.72	22.37		3.65
				8.46		7.23	3.49	22.1		4.5
				7.12		6.79	3.79			4.08
				7.83		6.72	2.74			3.61
				7.51		6.34	2.97			3.72
				6.87		7.15	4.66			3.67
				6.64		7.06	4.22			3.6
				7.03		6.65	3.17			3.38
				7.27		6.27	2.66			2.68
				6.83		6.45	3.01			3.1
				7.5		7.15	3.3			3.8
						6.46	3.45			4.2
Minimum knee angle						6.95	4.21			4.11
77.61	43.5	39.4	49.59	73.99		6.33	4.52
69.41	76.49	46.15	43.84	73.94		7.11	3.4
75.11	78.59	41.34	41.63	71.78		5.62	2.75
74.16	53.36	43.26	48.78	68.19		6.75	3.79
77.13	48.6	41.15	42.07	66.2		5.95	5.31
72.86	77.38	40.73	54.54	69.63		6.64	4.32
72.11	74.62	46.75	41.25	72.79			3.31
76.89	54.4	55.99	41.93	70.4			3.36
73.15	69.35	45.95	54.55	69.47			3.01
75.02	67.87	41.94	41.38	72.31			2.62
69.96				75.16			11.57
75.13				73.3			3.73
				71
				65.3		Minimum knee angle
				72.02		96.76	76.69	54.56	54.09	89.58
				62.67		92.73	83.74	63.04	49.28	91.6
				67.9		92.23	90.07	60.34	50.12	96.09
				69.57		95.69	88.74	57.86	52.29	92.6
				77.28		87.24	93.27	65.27	61.84	95.86
				66.05		90.38	92.19	63.15	62.4	89.91
				71.88		94.04	87.77	69.23	51.71	93.28
				71.03		102.36	88.78	63.75	55.62	88.13
				67.32		90.04	84.06	67.43	54.72	88.53
				67.84		92.07	103.5	54.87	54.45	88.22
				67.24		92.94	99.93	61.26		92.53
						103.65	78.72	67.71		96.15
						95.27	83.79	41.17		94.72
						91.8	79.65	57.92		90.54
						96.09	90.17			87.62
						95.02	101.52			92.7
						89.2	87.03			92.12
						89.89	83.73			93.78
						96.94	87.66			95.4
						96.85	90.19			97.96
						92.53	99.25			94.26
						93.01	85.35			89.62
						96.9	88.56			90.18
						97.25	82.31			92.75
						91.61	90.79			90.58
						95.06	86.37
						94.54	90.41
						95.92	99.54
						89.76	84.32
						92.43	83.3
						96.66	84
							89.39
							86.45
							93.87
							96.89
							83.52
							82.28

## Sheet: Figure 3d
Mk-Ek				Mk-Nt
PMd	M1	S1		PMd	M1	S1
0.4436	0.5493	0.7223		0.4085	0.7247	0.7217
0.551	0.6352	0.7485		0.4487	0.751	0.8027
0.4998	0.5613	0.7668		0.3485	0.6198	0.7282
0.3268	0.5601	0.5889		0.4849	0.7035	0.6739
0.5762	0.6656	0.6988		0.2945	0.82	0.6656
0.383	0.6146	0.7324		0.415	0.743	0.686
0.3925	0.6288	0.7149		0.2709	0.6843	0.6436

## Sheet: Figure 3e
Mk-Ek				Mk-Nt
PMd	M1	S1		PMd	M1	S1
44.2399	35.1124	27.3253		44.7488	34.3787	23.7752
30.1817	33.9635	18.4346		43.6211	37.6253	16.1938
35.3281	35.475	23.1108		44.5281	43.2622	22.7976
51.1771	37.9272	29.7738		43.5769	42.4387	29.7691
39.405	39.726	23.6325		48.7386	27.027	26.5526
42.521	40.7759	18.8283		44.1305	43.9675	19.1999
33.8397	32.7478	24.791		51.4949	35.5246	30.9023

## Sheet: Figure 4c
Mk-Ek				Mk-Nt
PMd	M1	S1		PMd	M1	S1
7	7	3.983		6.885	3.913	6
5	6.03	2.859		8.031	4.277	6
9	6.118	3.601		6.47	3.963	6
9	6.497	3.74		6.318	3.523	5
10.307	5	2.918		9.822	6.719	7
9	6	2.734		8.011	4.887	6
11	6	3.092		6.86	4.739	8

## Sheet: Figure 4d
Mk-Ek				Mk-Nt
PMd	M1	S1		PMd	M1	S1
4.2	3.4	1.6		5.4	1.2	2.6
2.4	2.6	0.8		7.2	2	3.2
5.6	2.4	1.8		5.6	2.6	2.8
5	3.8	1.6		5.4	1.2	2
7.2	2	1		8.6	5	3.2
5.6	2.6	1		6.8	3	2.8
6.8	2.8	0.8		5.6	2.6	4.4

## Sheet: Figure 4f
Mk-Ek				Mk-Nt
PMd	M1	S1		PMd	M1	S1
0.3026	0.5038	0.4417		0.397	0.4991	0.6546
0.3222	0.5263	0.5368		0.3971	0.5466	0.699
0.3144	0.5488	0.5201		0.2228	0.3972	0.6776
0.4099	0.5553	0.5347		0.3778	0.4412	0.6295
0.5618	0.5154	0.4948		0.4377	0.2623	0.4664
0.3464	0.5238	0.6148		0.5251	0.4846	0.5518
0.3601	0.5315	0.573		0.3516	0.3073	0.4916

## Sheet: Figure 5e
Mk-Ek				Mk-Nt
PMd	M1	S1		PMd	M1	S1
31.6374	64.2044	53.9889		12.1589	60.7767	70.8273
49.6397	67.7314	80.0649		16.8424	65.1362	71.2239
20.6661	54.6672	70.8978		10.7043	50.6545	63.7267
15.3957	53.4172	69.1194		22.8435	60.1617	72.6328
25.6393	53.7389	72.2401		12.1461	28.8933	45.0545
11.1821	51.4473	75.9768		13.9734	58.6105	70.94
23.6832	61.4595	83.0607		13.2678	51.139	55.2079

## Sheet: Figure 6c
Mk-Ek							Mk-Nt
PMd to M1	PMd to S1	M1 to PMd	M1 to S1	S1 to PMd	S1 to M1		PMd to M1	PMd to S1	M1 to PMd	M1 to S1	S1 to PMd	S1 to M1
9.64687	7.07781	1.45095	2.17503	1.11796	5.09834		8.16093	7.43509	-8.08568	7.18494	-1.71567	17.2168
8.13326	4.70511	-0.992362	0.158352	-0.320837	0.236253		14.0135	14.0754	-3.89934	4.63011	-1.72708	12.8589
9.90396	6.8551	-4.56593	3.24934	-0.808436	5.82858		6.52634	6.70537	1.35536	6.3475	2.13818	2.61956
1.40709	7.06849	-7.65828	0.844041	-1.32305	3.51001		6.67752	9.03782	-0.999195	6.80792	-2.61908	0.56958
2.57535	2.04456	-9.5574	1.69311	-7.91594	3.55917		5.0829	4.53863	-2.34039	3.78229	-4.15896	2.29571
11.3844	9.03251	-3.95821	5.75025	-7.59572	3.41417		5.39253	8.92172	-3.31383	8.15663	-1.51087	3.62777
4.51981	1.86028	-8.47468	2.66243	-8.00645	1.27871		5.07835	6.47893	-1.99529	4.85308	-1.71537	5.83268

## Sheet: Figure 7b
Mk-Nt - PMd minus TD
0	1	2	3	4	5	6	7	8	9	10
33.6258	48.248	52.832	52.584	52.037	52.167	52.3	52.213	51.877	51.103	50.115
28.374	51.918	51.325	50.313	50.903	50.947	50.711	50.276	49.906	48.955	48.535
32.7105	43.263	44.773	45.028	44.236	44.802	44.643	44.649	44.319	43.595	44.004
54.1559	61.824	64.343	64.697	65.46	65.487	65.571	65.585	65.322	65.57	66.157
25.8751	47.165	54.162	53.368	52.17	53.847	53.847	52.398	52.503	53.07	53.124
20.9163	24.713	58.968	62.005	62.926	61.309	61.418	61.253	61.415	61.433	60.414
22.7043	17.193	35.285	44.555	39.456	40.215	39.24	38.629	38.277	38.286	NaN
Mk-Nt - M1 minus TD
0	1	2	3	4	5	6	7	8	9	10
66.4148	68.288	68.57	68.405	68.405	68.184	68.184	67.965	67.639	67.597	NaN
56.8459	57.841	57.884	57.381	57.381	57.381	57.381	57.612	57.811	57.986	58.912
41.994	48.371	48.054	48.176	48.267	48.062	48.248	48.175	48.495	48.236	47.698
60.041	63.29	62.81	62.621	62.213	62.288	61.979	61.239	60.711	60.621	60.438
41.885	36.057	36.745	35.981	35.981	36.554	36.03	36.502	36.504	36.56	34.969
55.7064	54.9	55.692	57.066	57.387	57.094	56.409	55.951	56.097	55.556	55.501
41.0327	46.298	47.858	47.958	47.958	47.745	47.16	46.74	46.682	46.421	46.24
Mk-Nt - S1 minus TD
0	1	2	3	4	5	6	7	8	9	10
61.0103	60.733	60.937	60.673	60.783	60.708	60.755	60.895	60.618	59.186	NaN
61.3388	61.974	61.8	61.438	61.907	61.736	62.228	62.228	62.559	62.442	61.974
63.4643	63.281	63.971	63.971	64.106	64.106	63.928	63.928	63.582	63.558	63.309
68.6351	67.606	67.851	68.138	68.138	68.138	68.138	68.001	67.837	67.693	NaN
60.5446	61.434	61.881	62.173	61.64	61.95	61.858	62.311	62.713	62.384	NaN
61.9329	62.389	61.866	62.174	62.174	61.997	62.085	62.125	62.125	62.513	NaN
57.9014	58.161	57.933	57.591	56.961	57.482	57.398	57.617	57.328	56.87	NaN
Mk-Nt - PMd minus TI
0	1	2	3	4	5	6	7	8	9	10
33.6258	29.68	26.597	26.148	26.415	26.614
28.374	16.193	8.853	9.502	8.921	NaN
32.7105	27.58	26.067	26.282	24.982	NaN
54.1559	36.784	26.567	23.166	23.215	NaN
25.8751	20.421	18.885	18.885	18.707	18.065
20.9163	14.085	13.107	12.476	13.836	14.771
22.7043	16.076	15.099	15.095	14.998	14.671
Mk-Nt - M1 minus TI
0	1	2	3	4	5	6	7	8	9	10
66.4148	64.338	35.865	28.695	29.356	28.898	27.493
56.8459	55.232	36.746	27.571	27.444	27.062	NaN
41.994	38.719	32.635	33.273	33.315	33.347	NaN
60.041	60.42	34.316	33.693	33.45	33.736	NaN
41.885	41.075	35.683	32.772	32.631	NaN	NaN
55.7064	49.69	10.676	10.79	10.54	8.977	NaN
41.0327	36.464	21.379	19.015	19.091	NaN	NaN
Mk-Nt - S1 minus Ti
0	1	2	3	4	5	6	7	8	9	10
61.0103	57.296	32.613	33.736	33.202	33.367	33.218
61.3388	54.863	27.101	27.368	29.107	28.355	NaN
63.4643	45.502	30.916	29.697	29.138	29.049	NaN
68.6351	58.366	30.904	34.352	34.498	34.083	33.735
60.5446	47.629	43.346	43.41	43.998	44.096	43.64
61.9329	54.296	38.6	40.029	40.206	39.664	39.868
57.9014	43.681	27.262	26.122	25.384	25.447	NaN
Mk-Ek - PMd minus TD
0	1	2	3	4	5	6	7	8	9	10
69.272	68.364	70.092	69.257	73.097	72.223	71.768	71.744	71.878	71.769	71.378
73.39	77.296	76.973	76.973	77.031	77.031	76.708	76.708	77.296	77.638	77.314
62.775	64.028	62.995	63.659	63.722	64.175	63.214	63.515	63.073	63.583	64.152
42.331	45.683	62.588	66.32	58.102	59.266	59.848	59.892	60.098	59.851	61.076
46.02	36.339	40.117	37.558	37.44	37.368	37.806	37.543	38.136	37.618	38.285
22.125	30.359	47.941	48.686	52.578	52.601	51.836	51.992	52.33	51.478	NaN
31.486	51.812	54.425	55.1539	54.958	54.762	54.784	55.343	52.37	56.03	55.6
Mk-Ek - M1 minus TD
0	1	2	3	4	5	6	7	8	9	10
80.49	80.719	80.719	80.568	81.115	81.67	81.67	80.772	80.499	80.284	79.787
71.344	71.631	72.23	74.533	73.809	73.809	73.809	72.822	72.048	71.829	71.337
66.737	66.353	66.896	66.896	66.896	66.896	66.896	66.663	66.423	66.731	66.103
70.692	70.237	69.797	69.166	69.224	69.224	69.224	69.819	70.393	70.089	69.938
69.332	71.433	71.21	71.321	71.793	71.321	70.416	69.705	68.984	68.535	67.116
69.286	69.428	69.522	69.309	68.49	68.921	68.72	68.86	68.858	68.953	NaN
76.203	77.887	78.317	78.473	78.473	78.769	78.769	78.769	78.639	78.769	79.46
Mk-Ek - S1 minus TD
0	1	2	3	4	5	6	7	8	9	10
71.192	69.273	69.53	67.531	67.531	67.897	68.135	67.999	67.903	68.725	68.725
74.093	74.093	74.093	74.093	75.074	75.074	75.074	74.3	74.3	74.563	74.524
61.061	61.702	61.702	61.358	61.358	61.496	59.223	59.568	59.757	59.692	59.919
68.471	69.479	69.33	68.989	68.989	69.138	69.138	69.138	69.602	69.827	69.974
68.578	66.135	67.692	66.362	66.362	66.879	66.879	66.879	67.931	66.499	67.032
64.839	63.359	63.169	63.359	63.359	63.413	63.835	63.835	63.548	64.136	NaN
71.059	71.059	71.059	71.059	71.44	71.343	71.788	72.034	71.03	71.13	NaN
Mk-Ek - PMd minus TI
0	1	2	3	4	5	6	7	8	9	10
69.272	58.183	34.125	32.968	32.704	NaN
73.39	74.003	38.949	37.118	36.876	36.909
62.775	53.051	36.447	35.657	34.915	NaN
42.331	35.598	30.479	27.839	23.959	19.503
46.02	42.967	43.864	41.888	41.888	NaN
22.125	38.818	38.325	38.712	37.928	NaN
31.486	17.605	17.435	16.895	17.355	17.293
Mk-Ek - M1 minus TI
0	1	2	3	4	5	6	7	8	9	10
80.49	82.67	77.912	39.709	38.602	36.345
71.344	69.148	65.615	35.266	30.983	30.431
66.737	65.788	57.149	40.166	39.653	38.81
70.692	71.641	69.962	47.538	44.35	46.704
69.332	59.731	55.343	28.356	23.246	22.328
69.286	79.145	66.975	41.192	34.443	33.069
76.203	66.383	58.856	38.202	32.231	32.318
Mk-Ek - S1 minus Ti
0	1	2	3	4	5	6	7	8	9	10
71.192	43.147	17.648	16.113	16.905	16.36
74.093	60.714	29.485	27.686	30.909	NaN
61.061	53.895	35.363	34.906	34.447	NaN
68.471	59.444	24.65	23.387	22.475	NaN
68.578	55.374	29.949	29.119	29.045	29.555
64.839	66.843	46.865	42.889	42.637	42.882
71.059	53.241	31.258	28.657	28.068	28.085
